# Supplementary material for: Disgust assessment: Factorial structure and psychometric properties of the French version of the Disgust Propension and Sensibility Scale Revised-12
Source: PLoS One. 2019 Jan 28;14(1):e0210639. doi: 10.1371/journal.pone.0210639 (PMC6349310; doi:10.1371/journal.pone.0210639)
Supplement: S1 Data — (XLSX) [file pone.0210639.s001.xlsx]

## Sheet: VALID_FINAL_MODIFIE_OUTLIERS ok
ID REPONDANT	AGE	GENRE	ETUDE	OCCUPATION	DSR_1	DSR_2	DSR_3	DSR_4	DSR_5	DSR_6	DSR_7	DSR_8	DSR_9	DSR_10	DSR_11	DSR_12	DSR_13	DSR_14	DSR_15	DSR_16	DSR_17	DSR_18	DSR_19	DSR_20	DSR_21	DSR_22	DSR_23	DSR_24	DSR_25	DSR_26	DSR_27	DS_COREÂ	DS_ARÂ	DS_CONTAÂ	DS_TOTALÂ	DPSSR_1	DPSSR_2	DPSSR_3	DPSSR_4	DPSSR_5	DPSSR_6	DPSSR_7	DPSSR_8	DPSSR_9	DPSSR_10	DPSSR_11	DPSSR_12	DPSS_PROP	DPSS_SENS1
180	18	1	2	1	1	2	1	4	0	0	2	3	0	4	0	1	3	3	3	0	3	0	4	3	4	3	2	2	2	0	2	21	18	9	48	4	1	2	3	4	5	4	3	5	3	4	3	22	19
59	19		2	6	3	1	3	3	1	1	4	0	1	2	3	3	3	2	2	0	1	0	4	1	4	3	0	3	2	0	2	21	19	6	46	4	1	1	3	2	2	1	3	2	5	3	2	19	10
148	19	1	2	6	0	3	2	3	1	3	3	3	0	1	1	4	3	4	3	0	1	0	3	2	4	0	1	1	2	1	2	22	16	9	47	2	1	2	2	3	4	4	2	2	4	2	2	17	13
235	19	1	2	6	1	4	3	1	0	4	4	3	0	4	2	4	3	4	2	0	2	0	3	1	4	3	0	3	3	1	3	27	22	6	55	4	1	3	3	2	5	3	3	2	3	1	3	20	13
279	19	1	2	6	0	2	3	4	0	1	1	3	0	4	2	4	1	0	4	0	1	0	2	1	3	2	0	1	1	0	3	20	13	4	37	5	1	4	2	2	4	5	3	4	3	3	3	19	20
244	20	1	2	6	4	4	0	2	0	4	4	4	0	0	0	4	4	4	2	0	1	0	4	2	3	2	0	2	4	0	2	27	17	6	50	3	1	3	2	3	2	4	2	2	3	2	1	15	13
218	20	2	2	6	3	0	0	4	0	1	0	0	3	0	0	4	1	1	0	0	3	0	0	0	1	4	1	0	1	0	0	9	1	9	19	3	1	1	2	2	2	1	2	4	3	2	1	14	10
219	20	2	2	6	4	4	3	2	0	1	1	4	1	4	0	4	4	1	3	0	2	1	1	1	4	3	1	0	4	0	0	26	14	6	46	5	3.23	4	3	3	4	3	4	5	3	5	2	22	22.23
238	20		2	6	4	0	4	1	0	3	1	4	3	0	0	3	2	3	4	0	2	3	1	1	0	4	2	2	3	2	4	31	4	14	49	4	1	3	3	3	5	5	4	1	4	1	1	23	12
259	20	1	2	6	4	0	4	4	0	1	1	3	3	3	3	4	3	4	3	0	3	1	2	3	3	4	2	1	3	1	4	34	10	15	59	5	1	1	3	4	4	4	3	4	3	1	4	22	15
84	20	1	4	6	4	3	1	4	4	3	4	1	2	3	1	4	3	3	3	0	3	0	4	2	4	4	0	2	3	0	3	27	24	9	60	4	1	2	3	3	4	3	3	3	3	2	3	20	14
94	20	1	3	6	3	1	4	3	0	0	2	2	2	0	0	4	1	3	3	0	1	1	4	2	3	4	0	2	4	0	2	22	12	9	43	3	1	2	3	3	5	3	3	4	3	2	2	20	14
97	20	1	3	6	1	3	0	4	1	3	4	4	1	3	1	4	3	0	3	0	3	0	2	2	4	4	1	3	3	3	2	25	20	9	54	4	2	1	3	4	4	3	3	2	4	3	2	22	13
99	20	1	3	1	1	1	4	4	1	3	4	3	3	4	0	4	4	4	2	0	2	0	3	1	4	4	0	4	3	2	3	26	21	13	60	4	1	1	2.63	3	4	3	2	2	4	1	1	19.63	9
102	20	1	2	6	1	4	3	3	2	4	1	0	1	4	0	4	1	3	3	0	3	0	2	1	4	3	0	4	3	0	1	20	21	7	48	4	1	2	2	3	4	1	2	4	3	1	1	18	10
104	20	1	3	6	4	1	4	4	0	4	0	4	0	2	0	4	4	0	0	0	3	3	3	1	3	2	0	2	3	3	1	28	11	10	49	3	1	5	3	3	3	5	3	4	3	1	1	18	17
105	20	1	3	1	0	3	3	4	3	3	2	3	2	4	2	4	0	4	3	0	2	0	1	2	4	3	1	1	3	0	1	22	18	11	51	4	1	2	3	4	5	3	3	3	3	2	2	22	13
106	20	1	3	6	1	3	0	1	1	0	4	3	1	3	0	4	2	3	2	0	2	0	3	2	4	3	1	4	3	2	1	16	22	8	46	4	2	4	2	3	4	5	3	5	3	1	1	19	18
107	20	2	3	6	0	0	3	4	0	1	2	4	0	0	0	4	4	0	2	0	3	1	0	3	2	3	0	0	4	4	0	24	4	9	37	4	1	3	4	3	5	4	2	3	3	2	2	21	15
125	20	1	3	6	4	1	1	0	0	1	3	1	0	2	0	4	0	3	2	0	2	0	3	2	3	3	0	2	4	1	1	18	14	4	36	3	1	2	3	3	4	2	3	4	3	3	2	19	14
247	20	1	2	6	3	4	3	3	0	4	2	4	1	3	0	4	1	3	4	0	1	0	3	3	4	4	0	2	4	4	4	31	18	11	60	4	1	3	3	2	4	5	3	3	3	2	1	19	15
248	20	1	3	6	3	1	2	4	3	3	4	1	2	3	1	4	3	4	4	0	4	0	3	2	3	4	1	2	3	0	4	30	19	11	60	4	1	2	2	3	5	3	3	2	3	1	2	20	11
260	20	1	2	6	4	3	3	3	0	0	1	2	2	2	0	4	4	4	4	0	3	1	3	4	2	4	1	1	4	2	4	32	12	13	57	4	2	1	4	3	4	3	3	4	3	2	3	21	15
303	20	1	3	6	1	1	2	3	0	4	1	3	2	3	4	4	0	3	3	0	1	0	0	3	4	2	1	0	3	0	4	28	9	9	46	5	1	2	3	3	4	4	3	2	3	1	1	21	11
333	20	1	3	6	4	1	3	3	0	1	3	2	1	4	0	4	1	1	3	0	1	0	3	2	3	2	0	1	4	0	2	23	15	5	43	4	1	4	3	4	5	4	3	3	3	4	3	22	19
132	21	1	4	6	4	4	3	3	1	1	2	1	3	3	1	4	3	3	4	0	3	0	2	2	4	3	2	3	3	1	2	27	19	12	58	3	1	1	3	2	4	2	3	1	2	1	1	17	7
136	21	1	4	6	3	4	2	4	1	3	3	3	2	4	1	4	3	3	3	0	2	2	4	2	4	3	1	3	2	1	2	26	23	13	62	3	1	2	3	3	4	2	3	2	3	2	1	19	10
239	21	2	3	6	3	1	3	1	0	4	3	4	2	1	1	4	1	1	3	0	2	2	4	3	3	4	0	1	2	0	2	28	13	6	47	2	3	2	3	3	4	2	2	2	3	3	3	17	15
91	21	1	4	6	1	1	2	3	1	3	3	3	1	2	1	3	1	1	3	0	3	0	4	2	3	3	1	2	2	0	4	25	16	6	47	4	1	2	4	3	2	2	3	4	3	1	1	19	11
237	21	1	2	6	0	0	3	4	0	3	1	2	0	1	1	4	0	0	4	0	3	0	2	0	3	2	0	1	3	0	4	23	8	4	35	4	2	1	3	2	5	3	3	4	3	1	1	20	12
262	21		4	6	1	0	4	4	3	2	4	3	2	4	0	4	3	4	3	0	3	1	4	1	4	4	0	4	2	1	3	25	23	12	60	4	2	4	3	4	5	5	3	2	3	2	1	22	16
245	21	2	3	6	4	2	4	4	1	4	2	4	1	3	1	4	4	3	4	0	1	1	2	3	4	4	3	0	3	2	4	36	14	14	64	4	1	5	4	4	2	5	4	5	4	1	3	22	20
253	21	2	3	6	4	2	4	1	2	4	4	4	3	1	3	4	4	3	3	0	4	1	0	1	3	4	1	4	4	3	4	39	16	12	67	5	3	4	3	3	4	5	3	5	4	1	1	22	19
311	21	2	2	6	4	4	3	3	1	0	4	2	3	4	4	4	4	3	4	0	4	0	4	0	4	3	4	2	4	4	4	33	23	17	73	4	3.23	3	3	3	3	4	4	5	5	5	4.53	22	24.76
76	21	1	4	6	3	1	3	3	0	2.03	2	1	0	3	0	4	1	1	3	0	2	0	3	1	4	1	1	1	3	0	1	20.03	14	5	39.03	3	1	2	3	3	4	2	3	4	3	1	1	19	11
77	21	1	4	6	1	2	3	3	0	1	4	0	0	1	0	4	4	3	0	0	2	0	1	0	3	3	0	1	2	0	0	13	12	6	31	4	1	1	2	2	4	2	3	3	3	1	1	18	9
82	21	1	3	6	3	1	3	4	1	2	4	4	1	4	2	4	4	3	4	0	3	1	4	2	4	3	1	2	3	1	3	33	20	11	64	4	2	4	3	4	4	3	3	3	3	1	2	21	15
83	21	1	3	6	1	2	3	4	0	3	4	2	0	4	3	4	3	1	4	0	4	1	4	3	4	2	1	4	4	1	3	33	22	8	63	3	1	1	2	3	4	2	4.97	1	3	2	2	19.97	9
88	21	1	4	6	4	2	4	3	0	4	3	4	2	3	2	4	4	4	4	2	3	1	4	3	4	4	3	3	3	4	4	39	19	17	75	2	3	1	2	3	4	3	4	1	3	1	1	18	10
92	21	2	4	6	1	0	3	0	0	0	4	4	1	4	3	4	0	2	2	0	2	0	3	0	4	3	0	2	3	0	4	22	17	3	42	4	1	1	3	4	5	5	3	2	4	1	1	23	11
93	21	1	4	6	4	2	4	4	1	4	2	3	4	4	0	4	2	4	4	0	3	2	4	0	2	4	3	0	3	3	1	28	15	20	63	4	2	3	4	4	4	3	3	3	4	1	1	23	13
100	21	2	4	6	0	3	4	0	2	1	3	1	3	3	0	4	1	4	4	0	2	1	1	1	4	3	0	2	3	0	1	18	18	8	44	4	2	1	3	4	4	3	3	3	4	2	3	22	14
101	21	1	3	6	3	2	4	4	2	4	4	4	2	3	3	4	3	1	4	0	3	1	4	4	4	4	2	3	4	2	3	39	22	12	73	4	1	2	3	5	5	3	3	2	4	2	2	24	12
103	21	1	4	6	0	0	1	1	0	2	0	1	2	2	0	4	3	1	1	0	2	0	1	1	4	2	0	3	2	0	1	14	10	4	28	2	1	1	1	2	3	1	2	1	3	1	1	13	6
108	21	1	3	6	4	4	3	4	0	4	4	3	3	2	1	4	4	3	4	0	2	4	2	2	4	4	1	2	4	3	4	35	18	18	71	5	2	3	3	3	4	4	3	2	4	2	4	22	17
109	21	1	3	6	4	3	3	4	3	3	3	4	4	4	3	4	3	3	3	0	3	1	4	0	4	3	2	4	2	2	3	31	25	16	72	4	2	3	3	3	4	4	3	2	4	2	2	21	15
130	21	1	4	6	4	0	4	4	0	4	1	3	4	0	4	4	4	1	4	0	4	3	4	3	3	4	3	1	3	2	4	41	9	17	67	5	2	4	4	2	5	5	4	2.56	4	3	2	24	18.56
134	21	1	4	6	1	1	3	4	2	2	1	3	2	2	1	4	3	2	2	0	3	1	2	3	3	3	0	1	4	1	2	27	12	10	49	3	1	2	2	3	4	1	3	2	3	2	1	18	9
135	21	1	4	6	3	4	1	4	2	3	3	3	2	3	3	4	4	3	3	0	3	0	3	3	3	3	1	3	2	0	3	31	21	10	62	4	2	1	3	5	4	3	3	4	3	3	3	22	16
149	21	1	2	6	2	4	0	4	0	3	3	0	1	3	0	4	1	2	2	0	0	2	1	0	1	3	0	0	2	0	1	11	12	9	32	2	1	1	2	2	3	2	2	2	3	3	2	14	11
151	21	1	2	6	4	2	0	4	2	2	2	1	2	4	2	4	4	0	0	0	4	1	4	2	4	4	4	0	4	0	0	23	18	11	52	5	1	1	5	5	5	5	4.97	1	5	1	1	29.97	10
209	21	1	4	6	1	0	2	0	0	0	0	3	0	4	0	4	3	4	3	0	1	0	1	0	1	3	1	0	1	0	0	14	6	5	25	3	1	1	3	3	3	5	3	2	3	1	1	18	11
251	21	1	2	6	0	1	1	4	1	1	4	1	1	0	0	4	3	3	1	0	2	0	1	1	3	4	0	3	3	0	1	14	13	8	35	4	1	2	2	3	4	1	4	1	4	2	2	21	9
261	21	1	2	6	4	0	3	3	2	1	4	4	0	1	0	4	0	4	4	0	1	0	3	4	4	3	0	0	3	2	2	26	14	9	49	4	1	4	2	4	5	5	2	4	3	1	1	20	16
266	21		4	6	1	1	4	4	0	2	1	2	3	4	1	3	3	2	0	0	3	2	1	2	2	3	0	1	4	1	1	23	10	12	45	2	1	2	2	1	3	2	3	1	3	1	1	14	8
284	21	1	2	6	4	1	2	3	0	3	1	3	2	3	0	4	0	0	2	0	1	0	3	3	3	3	0	2	3	2	3	24	13	7	44	3	1	3	3	3	2	4	3	2	4	2	1	18	13
288	21	1	2	6	4	1	4	2	0	4	4	0	3	4	4	4	4	0	1	0	3	1	4	2	4	4	1	0	4	2	3	33	17	9	59	4	1	1	3	4	5	2	3	2	4	1	3	23	10
319	21	1	2	6	0	4	3	1	3	4	4	4	4	4	4	4	1	4	4	0	3	1	4	0	2	3	0	2	2	0	1	26	23	10	59	5	1	2	4	2	5	1	4	3	5	3	4.53	25	14.53
325	21		3	6	4	4	3	3	0	1	3	3	3	4	1	2	3	4	3	0	1	1	2	1	4	2	1	3	1	0	2	23	20	12	55	3	1	2	3	3	3	1	3	2	3	2	1	18	9
334	21		3	6	1	3	4	4	3	4	3	4	1	4	1	4	4	3	3	0	3	1	3	3	4	4	1	2	2	3	1	30	22	13	65	4	1	3	3	3	4	3	3	2	4	4	1	21	14
124	22	1	3	6	2	3	4	4	0	1	2	2	0	4	1	4	0	0	2	0	2	0	3	2	2	2	0	0	2	0	2	20	14	4	38	1	1	4	2.63	2	5	1	2	2.56	3	1	1	15.63	10.56
267	22	2	3	6	3	1	3	3	1	3	3	3	1	3	1	4	4	3	2	0	1	2	2	1	3	2	0	1	3	1	1	25	14	10	49	3	1	2	2	2	2	3	2	2	3	1	1	14	10
138	22	1	4	6	4	3	4	4	2	2	3	0	2	3	1	4	4	3	1	0	2	0	3	3	4	3	1	2	4	0	3	28	20	10	58	3	1	1	3	3	5	1	3	1	3	3	2	20	9
220	22	1	4	6	3	3	3	4	3	3	4	3	0	4	1	4	1	4	1	0	2	1	4	3	4	2	3	2	3	2	1	24	24	14	62	3	3	3	3	4	4	4	3	3	4	1	1	21	15
234	22	1	3	6	4	4	3	0	1	3	4	4	1	3	3	4	3	3	2	0	2	0	3	2	4	3	2	3	3	2	3	32	22	8	62	4	3	5	3	4	3	5	3	4	3	3	2	20	22
242	22	2	3	6	2	2	3	4	0	0	2	3	2	0	0	4	4	3	3	0	3	1	1	1	2	4	2	0	3	1	1	23	7	13	43	3	2	1	3	4	5	4	3	3	3	3	1	21	14
257	22	1	3	6	2	0	4	4	0	4	2	3	3	3	1	4	4	3	3	0	2	0	4	3	4	3	2	2	2	2	2	30	15	14	59	3	1	1	3	3	4	1	3	1	3	5	1	19	10
223	22	1	4	6	4	4	4	4	1	4	4	4	2	4	4	4	4	4	3	0	2	1	4	2	4	3	1	4	3	1	3	37	25	13	75	5	1	3	4	3	4	3	4	3	5	2	2	25	14
290	22	2	2	6	4	4	4	3	2	1	2	4	2	4	1	4	4	3	2	0	2	2	3	2	4	4	2	1	1	1	4	29	20	13	62	5	1	3	2	3	5	5	4	2	4	2	1	23	14
65	22	1	4	6	3	4	1	0	0	4	2	0	0	1	3	4	0	4	2	0	3	0	1	4	4	4	1	3	0	3	4	24	15	8	47	4	1	4	2	3	4	5	3	2	3	4	2	19	18
72	22	1	3	6	0	4	0	4	0	1	4	0	0	3	0	2	4	3	1	0	0	0	1	0	2	2	0	4	1	1	2	9	18	8	35	3	1	1	4	3	4	2	3	2	3	1	1	20	8
81	22	1	3	6	2	1	2	1	1	1	3	3	2	2	1	4	3	1	3	0	2	1	2	2	2	3	1	1	3	3	2	24	12	9	45	4	2	3	3	4	4	3	3	3	3	4	2	21	17
85	22	2	4	6	0	1	0	0	0	3	3	0	3	4	1	4	4	4	3	0	1	0	2	2	4	3	0	2	4	0	1	19	16	7	42	2	1	1	1	3	4	2	2	4	3	2	1	15	11
96	22	1	4	6	4	3	4	4	1	4	1	4	3	4	3	4	4	2	3	0	3	1	3	3	4	4	2	0	4	0	3	39	16	12	67	4	2	3	2	3	4	2	3	2	4	2	3	20	14
98	22	2	4	6	4	3	4	4	0	4	4	3	3	1	2	4	4	1	2	0	3	1	4	2	2	4	4	0	4	1	2	34	14	14	62	4	1	1	3	3	5	2	3	5	3	2	3	21	14
111	22	1	4	6	3	4	4	4	0	4	4	4	1	4	4	4	3	4	4	0	3	0	2.12	4	4	3	2	2	4	0	2	39	20.12	11	70.12	5	1	4	4	5	4	4	4	3	4	3	2	26	17
116	22	1	4	6	3	1	3	4	0	1	3	4	4	4	0	4	4	1	1	0	4	0	3	2	4	3	0	2	3	0	1	26	17	9	52	4	1	2	3	3	5	4	3	5	3	2	1	21	15
118	22	1	4	6	4	1	2	4	0	0	1	4	1	2	0	4	4	4	4	0	2	0	0	0	3	4	0	1	4	0	1	25	8	9	42	4	1	2	4	5	4	4	2	2	3	2	1	22	12
143	22	1	4	6	4	1	1	3	0	1	2	4	0	3	1	4	2	3	2	0	1	1	3	1	3	3	0	1	3	0	3	23	13	7	43	3	1	3	3	4	4	4	3	3	3	2	1	20	14
146	22	1	4	6	0	4	1	4	2	0	4	1	3	1	2	4	3	1	4	0	2	0	4	3	4	4	3	4	4	3	2	22	23	14	59	3	1	2	4	3	1	3	3	4	5	4	2	19	16
166	22	2	3	6	4	2	1	4	0	3	3	2	2	0	0	4	4	2	3	0	2	1	3	1	4	4	2	3	2	3	1	23	15	14	52	4	1	1	2	2	4	1	3	2	3	2	1	18	8
224	22	1	4	6	3	3	1	3	0	1	3	3	3	4	3	4	2	3	4	0	2	0	4	2	4	4	1	3	4	1	4	29	21	11	61	4	3	1	4	4	4	3	4	2	4	2	1	24	12
232	22	1	3	6	1	3	4	0	3	4	2	3	0	4	1	4	4	3	4	0	3	1	3	4	4	3	0	3	3	0	2	33	22	4	59	4	1	1	2	3	5	3	3	2	3	3	2	20	12
243	22	1	3	6	4	3	3	4	0	3	4	3	0	4	0	4	3	3	3	0	1	0	3	0	4	2	2	0	2	0	3	25	18	9	52	4	1	2	3	3	4	4	3	3	3	2	2	20	14
252	22	1	3	6	1	0	4	3	0	4	2	4	0	4	3	4	4	0	4	0	3	1	2	1	3	3	0	2	4	0	0	32	13	4	49	2	1	1	1	2	3	3	2	2	3	3	1	13	11
254	22	1	3	6	2	0	0	1	0	0	1	4	2	1	0	4	4	0	2	0	4	0	1	0	4	1	0	0	3	0	1	20	7	3	30	2	1	1	3	5	3	1	3	3	3	1	2	19	9
256	22	1	3	6	0	3	0	4	1	3	0	0	2	2	1	4	3	4	1	0	3	1	4	3	4	4	1	1	4	0	4	22	15	12	49	4	1	1	2	3	4	4	3	3	3	2	1	19	12
258	22	1	2	6	1	0	0	4	0	1	3	0	0	4	3	4	1	1	2	0	2	0	3	2	2	1	0	0	2	0	1	15	12	5	32	1	1	2	2	2	5	3	3	1	4	1	1	17	9
264	22	1	4	6	3	3	3	3	2	1	3	2	1	3	1	4	3	3	3	0	2	0	4	0	4	3	3	1	4	1	1	23	20	11	54	4	1	4	3	3	4	4	3	4	3	3	2	20	18
278	22	2	3	6	4	0	4	4	0	1	4	2	3	4	4	4	3	3	3	0	3	2	4	4	4	4	0	3	4	3	3	35	19	15	69	5	1	1	4	3	4	2	4	1	4	3	2	24	10
285	22	1	4	6	4	4	4	3	1	4	4	4	4	4	1	4	4	4	4	0	3	1	4	3	4	4	1	4	3	2	4	38	25	15	78	5	2	4	4	4	5	5	4	4	5	3	2	27	20
330	22		3	6	3	2	1	3	1	4	3	3	3	2	1	2	1	1	1	0	1	0	3	4	2	3	1	1	4	0	2	25	14	8	47	3	2	2	2	2	3	1	1	3	3	3	2	14	13
221	23	2	3	6	1	1	3	1	0	2	1	1	1	3	3	4	4	3	3	0	1	1	3	3	2	2	0	2	1	2	1	23	12	8	43	3	1	2	2	3	3	1	3	1	2	2	1	16	8
71	23	1	4	6	3	1	2	1	0	4	3	3	0	2	1	4	3	1	1	0	1	0	3	1	3	2	1	2	1	0	3	23	14	3	40	4	1	2	2	2	4	3	2	3	3	1	1	17	11
225	23	2	4	6	3	3	3	3	0	3	2	3	0	4	1	4	0	3	3	0	3	1	2	2	4	3	2	3	4	1	2	27	18	10	55	3	3	1	3	4	5	2	3	2	3	2	1	21	11
227	23	1	4	6	2	3	4	4	0	1	3	4	1	3	4	4	3	4	4	0	4	1	3	2	3	4	2	2	3	2	2	33	17	14	64	4	1	1	3	4	4	3	3	2	3	1	1	21	9
230	23	1	4	6	3	0	1	0	0	0	1	4	4	3	3	4	3	3	3	0	3	2	3	2	0	4	0	0	3	0	1	26	7	9	42	4	1	1	4	3	5	5	4	2	3	1	1	23	11
250	23	1	4	6	1	3	4	3	0	3	3	1	1	1	0	4	2	1	0	0	3	0	1	1	3	3	1	2	2	0	2	19	13	6	38	3	1	1	2	2	4	1	3	1	3	1	1	17	6
255	23	2	4	6	0	0	1	4	0	2	1	4	2	3	2	4	0	1	1	0	3	0	2	2	4	3	0	2	3	0	0	18	12	7	37	3	2	3	2	3	4	4	2	2	2	2	1	16	14
270	23	1	3	6	1	1	0	4	0	4	2	0	0	0	0	4	4	2	3	0	2	0	0	2	4	4	1	0	3	1	0	19	7	8	34	3	1	1	2	3	5	5	2	1	2	1	2	17	11
144	23	1	4	6	1	4	3	3	0	1	1	3	0	3	3	4	2	4	2	0	3	1	4	4	4	4	2	1	2	1	1	25	17	11	53	4	1	4	3	3	4	4	2	2	2	3	1	18	15
233	23	1	3	6	3	0	1	4	0	4	2	4	1	1	0	4	0	3	1	0	2	0	1	3	0	3	1	2	2	0	1	21	6	9	36	3	1	5	2	2	4	5	2	3	2	3	1	15	18
240	23	2	3	6	1	3	4	4	1	4	4	4	1	4	1	4	4	3	3	0	2	0	3	1	3	2	3	2	4	3	4	32	20	14	66	5	1	3	2	4	4	4	3	2	3	3	2	21	15
282	23	1	3	6	3	1	3	1	1	2	3	3	1	3	1	4	3	3	2	0	2	0	2	1	3	3	2	3	3	2	3	26	16	9	51	4	1	2	2	3	3	3	3	2	3	2	2	18	12
110	23	1	4	6	0	0	3	4	1	3	1	4	1	0	1	4	3	0	1	0	2	0	4	1	2	4	0	1	4	0	3	25	9	5	39	5	2	1	4	2	4	2	3	5	3	2	1	21	13
66	23	1	4	6	4	1	3	0	0	3	2	0	0	2	1	4	4	0	1	0	2	0	1	2	1	4	1	4	4	2	1	25	11	3	39	3	1	1	2	2	3	2	3	3	3	2	2	16	11
75	23	1	3	6	2	1.68	1	3	4	4	4	3	3	4	3	4	4	4	3	0	2	1	4	4	3	3	2	3	2	3	4	32	23.68	16	71.68	3	2	4	3	2	5	5	3	3	3	2	1	19	17
89	23	1	4	6	4	3	3	4	0	2	3	4	3	1	0	4	2	3	4	0	2	0	3	0	1	3	0	1	2	1	1	24	12	11	47	4	1	3	3	2	4	3	3	2	2	1	1	18	11
115	23	2	4	6	2	4	1	4	0	3	1	2	2	2	0	4	3	1	1	0	2	0	2	1	2	2	0	0	1	0	1	17	11	7	35	2	2	1	2	1	3	2	2	2.56	2	2	1	12	10.56
122	23	1	4	6	1	3	3	3	1	3	3	3	1	4	3	4	1	1	3	0	3	0	4	2	4	3	3	3	4	1	3	29	22	9	60	4	3.23	2	3	4	4	3	3	4	4	2	1	22	15.23
123	23	1	4	6	1	0	4	4	0	1	1	1	3	1	0	4	4	1	2	0	3	2	0	3	1	4	2	3	4	2	2	25	6	14	45	3	1	2	3	2	3	2	3	3	3	1	1	17	10
126	23	2	4	6	2	0	2	3	1	3	2	1	1	3	1	1	4	1	2	2	3	1	2	3	3	3	2	1	1	1	1	23	12	9	44	1	1	3	3	2	4	3	3	3	3	2	2	16	14
127	23	1	3	6	1	0	3	3	0	1	0	0	0	3	0	4	1	0	3	0	2	0	1	1	4	3	1	1	1	0	1	14	9	4	27	2	1	1	2	2	4	1	3	2.56	3	2	1	16	8.56
128	23	1	4	6	3	3	1	3	0	1	3	1	0	4	3	4	3	1	3	0	2	0	1	1	4	2	0	0	3	0	1	22	15	4	41	4	2	1	3	3	4	3	3	4	3	3	2	20	15
129	23	1	3	6	1	0	0	0	0	1	2	1	0	2	3	4	0	0	3	0	1	0	1	0	3	0	0	1	1	0	1	12	9	0	21	2	1	2	3	2	4	2	2	2	2	1	4	15	12
133	23	2	3	6	1	1	2	3	0	3	1	0	1	3	0	4	0	1	2	0	3	0	1	2	3	3	0	2	1	1	0	14	11	6	31	3	1	1	2	4	4	1	2	2	4	2	3	19	10
137	23	1	4	6	3	4	3	4	2	2	3	4	2	0	1	4	3	3	3	0	2	1	2	1	4	4	2	4	3	2	3	28	19	14	61	4	1	4	4	3	5	5	3	3	3	1	2	22	16
142	23	1	3	6	4	0	0	4	0	3	0	1	1	3	1	4	3	0	3	0	2	0	3	1	1	4	2	3	1	0	2	21	10	7	38	3	1	1	3	3	4	2	3	3	3	2	1	19	10
174	23	1	4	6	1	4	3	0	0	0	3	1	0	4	0	4	0	1	3	1	2	0	2	4	4	0	4	0	2	0	3	19	17	5	41	4	1	3	3	2	4	2	3	3	3	2	1	19	12
213	23		3	6	3	4	4	4	0	3	3	4	2	1	1	4	4	3	4	0	4	1	3	1	4	3	1	2	3	0	2	33	17	11	61	4	1	1	3	3	4	5	3	4	3	2	1	20	14
215	23		3	6	4	3	3	2	3	0	3	3	2	3	3	4	4	4	3	0	3	1	4	3	2	4	1	1	1	3	3	30	19	13	62	4	2	5	2	2	4	5	3	4	4	2	1	19	19
229	23	2	3	6	2	1	0	1	0	4	1	3	2	0	0	4	4	1	3	0	1	1	0	0	2	1	0	0	0	0	1	18	4	5	27	3	1	4	3	3	5	4	3	2	3	1	1	20	13
236	23	1	3	6	3	1	1	4	0	4	3	3	3	4	0	4	3	4	3	0	2	0	3	2	4	3	0	2	2	0	1	24	17	11	52	4	1	2	4	4	5	3	2	4	3	3	2	22	15
241	23	1	3	6	2	0	4	1	0	3	0	0	2	4	0	4	1	0	2	0	1	0	2	0	0	3	0	0	4	0	1	18	6	3	27	1	1	2	4	3	5	2	2	2	2	1	4.53	17	12.53
263	23	1	4	6	2	0	3	4	1	1	3	3	1	4	0	4	3	1	1	0	2	0	3	1	3	4	1	1	2	0	2	20	15	7	42	2	1	3	3	3	5	4	3	3	3	1	2	19	14
320	23	1	4	6	3	0	3	1	1	4	4	1	0	3	4	4	3	0	1	0	1	0	2	0	4	2	1	2	1	1	3	24	16	3	43	3	1	2	1	2	5	1	2	1	3	1	1	16	7
117	24	1	4	6	1	0	3	3	1	3	4	1	1	1	3	4	3	3	4	0	2	0	3	1	1	3	0	1	4	0	3	28	11	7	46	3	1	2	2	3	4	2	2	2	3	2	2	17	11
217	24	1	4	6	1	1	3	4	1	4	4	4	0	1	3	4	0	4	4	0	2	1	3	1	4	3	0	0	3	2	2	27	14	11	52	4	1	3	3	1	5	4	3	3	3	4	1	19	16
222	24	2	4	6	0	3	1	4	2	3	4	0	2	3	0	4	1	3	1	0	2	0	3	1	3	2	0	4	4	0	0	13	22	9	44	3	1	2	2	3	5	3	2	1	3	2	1	18	10
249	24	1	3	6	3	0	1	3	1	3	1	2	4	3	0	4	4	1	2	0	2	0	0	2	1	3	0	0	1	0	2	22	6	8	36	3	1	2	2	2	4	3	3	3	2	1	2	16	12
69	24	2	4	6	1	2	3	3	3	4	4	3	3	3	0	4	1	3	2	0	2	1	3	2	3	2	1	1	3	2	2	23	19	13	55	4	1	2	3	3	3	4	3	4	3	1	1	19	13
67	24	1	4	6	1	1	2	4	0	1	1	2	2	2	1	4	3	0	4	0	3	2	3	3	4	2	2	2	3	3	3	26	13	13	52	4	1	1	3	3	5	4	3	3	4	1	1	22	11
70	24	1	4	6	1	0	0	2	0	4	0	3	1	0	0	4	1	1	1	0	1	0	0	0	1	3	0	0	0	0	0	11	1	4	16	4	1	1	3	3	4	2	3	1	3	1	1	20	7
78	24	1	4	6	1	3	1	3	0	1	3	3	0	3	1	4	3	3	2	0	1	0	3	0	4	1	0	0	1	0	0	14	16	6	36	3	1	3	2	2	3	3	3	4	3	2	1	16	14
80	24	1	4	6	1	0	2	3	0	1	1	4	1	3	0	3	0	0	1	0	1	0	1	1	3	4	1	1	3	0	3	17	9	5	31	3	1	3	3	2	5	3	2	1	3	1	1	18	10
113	24	2	4	6	1	0	1	3	0	3	0	2	0	3	0	4	0	0	2	0	2	0	1	1	2	1	0	0	1	1	0	13	6	4	23	2	1	2	2	2	2	3	3	2	2	1	2	13	11
114	24	1	4	6	3	0	3	2	0	3	2	4	3	4	1	4	1	2	3	0	1	0	3	0	1	3	1	0	4	0	2	25	10	8	43	4	1	1	3	3	4	2	3	1	3	3	1	20	9
131	24	1	4	6	1	1	2	3	3	3	1	3	0	1	2	4	3	3	2	0	2	2	3	1	1	2	0	1	2	0	2	23	11	8	42	3	1	1	2	2	3	3	3	2	3	2	2	16	11
159	24	1	2	1	3	0	1	4	4	3	4	4	0	2	2	4	3	4	1	0	2	0	3	1	4	3	0	4	1	0	0	21	21	8	50	4	3	3	3	3	4	3	3	4	3	1	2	20	16
226	24	1	4	6	4	2	3	4	0	0	2	0	0	2	3	4	1	3	1	0	2	0	2	0	4	3	0	2	3	0	1	18	14	7	39	2	1	1	3	3	5	1	3	2	3	1	1	19	7
328	24	1	4	6	4	1	3	3	1	1	1	3	2	3	3	4	4	4	3	0	3	2	4	2	4	2	1	1	1	0	1	28	15	12	55	4	1	3	2	2	4	3	2	2	3	3	2	17	14
338	24	2	3	6	0	1	3	3	0	0	2	3	2	3	0	4	0	0	1	0	1	0	0	0	3	2	0	0	2	0	0	10	9	5	24	3	1	1	3	3	3	4	2	2	3	2	2	17	12
231	25	1	4	6	0	0	0	0	1	1	3	1	0	1	0	4	0	3	1	0	1	0	1	1	2	2	1	0	2	0	0	7	8	4	19	3	2	2	2	2	3	2	2	2	3	2	1	15	11
293	25		4	1	1	3	4	4	0	4	2	4	1	4	0	3	2	3	3	0	2	0	1	1	4	4	0	3	1	1	0	22	17	9	48	4	1	2	4	4	5	2	3	2	3	1	1	23	9
86	25	1	4	6	4	0	3	4	0	3	3	2	1	4	3	3	1	3	2	0	3	2	4	1	3	3	0	0	3	3	1	26	14	13	53	4	1	2	2	4	5	2	3	2	3	2	1	21	10
120	25	1	4	6	1	0	3	0	0	0	3	4	3	0	0	4	0	0	3	0	3	0	3	3	4	3	1	0	1	0	4	22	10	4	36	4	1	2	3	4	5	3	3	2	5	3	1	24	12
271	25		4	6	3	1	4	3	0	3	3	3	1	4	0	2	0	3	4	0	2	0	0	0	4	2	1	1	2	1	1	22	13	9	44	4	3	3	3	4	4	5	3	5	3	3	2	21	21
300	25	1	4	6	4	4	4	1	0	4	4	4	2	4	0	4	4	2	4	0	2	0	4	2	4	1	2	3	3	0	4	35	23	7	65	5	2	2	4	5	5	5	4	5	5	5	4.53	28	23.53
79	25	2	4	6	3	2	2	3	1	2	2	3	2	1	1	4	1	1	2	0	0	1	2	2	3	3	1	1	2	0	1	19	12	8	39	4	2	2	2.63	4	3	4	3	2	3	4	2	19.63	16
87	25	1	4	6	3	3	0	3	1	4	2	4	1	2	0	4	3	1	4	0	2	1	4	1	4	2	0	2	3	0	3	27	18	6	51	3	1	2	3	3	5	3	2.62	2	3	4	1	19.62	13
90	25	1	4	6	1	0	1	3	0	2	3	2	1	3	2	4	2	0	2	0	2	0	2	2	4	1	2	1	2	2	2	20	13	8	41	3	1	2	2	3	4	2	1	1	4	2	1	17	9
265	25	2	4	6	3	3	2	0	2	2	1	0	1	4	0	4	4	1	1	0	1	0	1	1	3	2	0	3	1	0	1	16	17	2	35	4	2	1	3	3	3	3	3	3	3	2	1	19	12
296	25	2	2	1	1	4	1	1	0	1	4	3	1	4	1	4	3	2	1	0	1	2	3	0	3	2	1	2	3	2	3	18	20	9	47	3	1	2	3	3	4	3	3	4	3	2	2	19	14
335	25	1	4	6	1	1	4	1	0	4	2	4	3	4	0	2	1	3	4	0	2	0	3	0	4	3	1	1	3	0	1	24	15	8	47	4	1	3	2	4	4	5	2	4	3	2	1	19	16
61	26	1	4	5	3	1	4	3	0	3	1	2	0	4	3	4	3	1	3	0	3	0	1	2	3	4	1	2	3	0	2	31	12	5	48	4	1	2	2	3	5	4	3	3	5	3	3	22	16
299	26	1	4	1	3	3	3	4	0	2	3	3	0	3	1	4	3	2	2	0	1	0	2	0	3	3	1	1	2	0	2	22	15	7	44	2	1	1	2	1	4	1	3	2	3	1	1	15	7
208	26	1	4	1	4	2	3	3	0	4	4	3	3	4	3	4	4	4	3	0	4	0	4	3	4	3	4	4	4	0	3	38	22	14	74	5	2	2	3	4	5	1	3	4	3	1	1	23	11
54	26	1	4	6	4	0	3	1	0	3	0	4	0	1	0	4	1	0	4	0	3	2	0	3	2	4	3	0	4	0	3	32	3	6	41	4	2	1	3	2	3	2	3	1	3	1	2	18	9
112	26	2	4	6	0	0	2	1	1	3	2	0	0	1	0	4	0	2	2	0	1	0	0	1	3	2	1	0	2	0	0	11	7	4	22	2	1	2	2	2	3	2	2	3	2	1	1	13	10
119	26	2	4	6	1	1	2	4	1	1	1	0	1	3	0	4	4	3	2	0	0	1	3	1	3	1	0	3	1	0	1	13	15	9	37	4	1	1	2	2	2	1	2.62	3	3	1	1	15.62	8
156	26	2	3	1	1	1	2	1	0	1	1	1	1	3	1	4	1	2	2	2	2	2	2	0	0	1	0	0	2	0	1	14	7	6	27	3	1	2	3	2	2	2	2	3	3	3	3	15	14
211	26	2	4	1	0	4	4	4	2	0	4	4	0	4	0	4	2	4	3	0	4	3	4	2	4	3	4	4	4	1	3	26	26	16	68	5	1	5	3	3	5	5	4	5	4	1	1	24	18
289	26	2	3	6	0	0	1	3	0	3	0	1	0	4	0	2	3	1	0	0	2	0	1	0	2	3	0	0	4	0	3	17	7	4	28	3	1	2	2	1	3	2	2	3	3	1	1	14	10
291	27		4	1	4	0	3	1	0	0	0	4	0	4	4	0	3	1	2	0	3	0	1	0	2	2	3	0	0	0	0	23	7	5	35	3	2	1	4	3	5	4	3	1	3	4	1	21	13
203	27	1	4	1	3	2	4	2	1	4	1	3	0	4	2	4	3	2	4	0	3	0	3	2	4	4	2	1	3	0	3	34	16	6	56	5	1	1	4	3	5	1	3	3	3	1	1	23	8
318	27	1	4	6	4	4	4	3	3	4	1	1	0	4	0	4	4	4	4	0	3	0	0	2	4	4	3	4	4	1	4	34	20	11	65	4	3	3	3	4	5	4	4	2	4	1	1	24	14
64	27	2	4	1	0	0	4	0	0	0	1	2	3	0	0	4	0	4	3	0	2	0	3	2	3	1	2	2	3	0	1	17	9	9	35	4	1	1	2	2	4	2	2	4	3	2	3	17	13
95	27	1	2	6	4	4	2	1	1	0	0	0	0	2	0	4	4	4	4	0	3	1	4	1	1	1	1	2	1	1	1	20	14	8	42	3	1	1	1	3	3	3	2	1	3	3	1	15	10
121	27	1	4	6	2	0	3	4	0	0	0	0	1	3	0	4	2	0	2	0	2	1	2	2	2	2	2	0	1	0	1	15	7	8	30	2	1	3	2	1	2	3	2	3	2	1	1	11	12
173	27	2	2	6	1	2	1	0	0	0	0	1	0	3	0	4	0	0	1	0	1	0	2	1	4	1	1	0	2	0	1	9	11	1	21	4	1	1	3	3	2	4	2	2	2	1	1	16	10
228	27	1	4	6	4	4	3	4	0	3	1	2	1	4	3	4	4	3	3	0	3	1	1	1	1	1	0	2	4	0	0	30	13	9	52	4	1	2	3	2	5	3	3	2	4	2	1	21	11
315	27	1	4	6	4	1	3	1	3	4	4	4	1	4	1	4	3	0	3	0	1	1	2	1	4	1	1	3	3	0	3	30	21	4	55	4	1	4	3	3	3	5	3	3	4	1	2	20	16
321	27	1	3	6	3	0	4	2	3	1	4	4	0	4	4	4	3	1	4	0	3	0	4	1	1	0	0	1	1	0	1	29	17	3	49	3	1	2	1	3	3	4	3	3	3	3	1	16	14
324	27	1	3	6	2	0	3	1	3	4	4	4	0	2	4	0	4	3	4	0	3	0	4	0	1	1	0	2	1	0	1	30	16	4	50	3	1	3	1	3	3	5	3	3	3	3	2	16	17
74	28	2	4	6	2	1	3	2	1	2	2	3	2	1	0	3	4	3	2	0	1	2	2	2	2	3	3	2	4	1	2	25	11	13	49	3	2	2	3	3	3	3	3	2	3	2	2	18	13
184	28	2	4	1	2	3	3	3	0	3	3	2	0	4	0	4	4	0	0	0	1	0	0	0	3	2	0	1	2	2	0	17	14	5	36	3	1	1	2	2	3	2	2	1	3	1	1	15	7
269	29	2	3	6	1	4	4	2	0	3	1	4	4	3	2	4	4	4	3	0	3	0	1	2	4	3	1	1	2	0	2	30	14	11	55	3	1	2	3	2	4	4	2	4	3	1	2	17	14
306	29	1	4	1	1	0	4	4	0	4	2	3	0	3	2	4	3	1	4	0	2	0	3	1	4	3	0	0	2	2	4	30	12	7	49	4	1	1	3	3	5	2	3	2	4	2	2	22	10
68	30	2	4	6	1	3	3	2	0	4	3	3	4	4	0	4	4	3	3	0	2	0	2	2	4	2	2	2	2	0	3	27	18	11	56	3	1	1	2	3	2	1	2	1	2	1	1	14	6
163	30	1	2	1	4	4	3	4	0	3	1	4	0	4	3	4	4	2	1	0	2	2	3	4	4	3	2	2	3	0	2	33	18	10	61	4	2	1	2	5	4	4	4	3	3	3	1	22	14
73	31	1	3	6	1	0	3	0	0	4	3	4	0	4	1	4	3	1	4	0	3	0	3	3	4	0	2	0	3	0	3	32	14	3	49	2	1	1.85	2	2	4	4	2	4	3	1	1	15	12.85
150	31	1	1	1	3	0	1	4	4	3	4	4	0	2	2	4	3	4	1	0	2	0	3	1	4	3	0	4	1	0	0	21	21	8	50	4	3	3	3	3	4	3	3	4	3	1	2	20	16
194	31	1	4	1	1	2	4	3	1	4	0	1	3	3	0	4	4	0	3	0	3	0	4	2	4	3	2	2	3	0	0	25	16	8	49	4	1	1	2	2	5	4	2	1	2	2	2	17	11
294	31	1	4	1	1	1	4	0	0	1	0	1	0	2	1	4	0	0	3	0	1	0	3	0	4	3	1	0	4	0	2	18	10	1	29	1	1	1	2	3	5	1	2	1	3	1	1	16	6
331	31	1	4	6	1	1	4	0	0	4	1	4	0	4	0	4	3	1	4	0	4	0	3	3	4	4	2	0	3	0	4	34	13	3	50	5	1	1	2	2	5	3	2	5	3	2	1	19	13
141	32	1	4	6	0	0	3	4	0	3	0	3	0	0	1	4	3	0	2	0	3	1	1	1	3	4	0	1	3	0	1	23	5	5	33	3	1	1	2	2	3	1	3	1	3	1	1	16	6
275	32		3	7	0	0	3	4	0	1	1	1	0	3	3	0	0	3	1	3	4	0	0	1	3	3	1	0	1	4	1	16	7	12	35	3	1	1	3	4	5	1	3	3	3	3	2	21	11
280	32	1	2	1	2	0	2	4	0	3	0	4	2	3	0	4	1	1	1	0	1	0	1	3	3	3	0	0	0	0	0	17	7	7	31	1	1	1	3	2	4	3	3	3	2	1	3	15	12
292	32	1	4	6	3	1	0	0	0	1	1	0	0	1	3	4	0	0	3	0	2	1	1	0	2	1	1	1	2	0	3	17	7	2	26	3	1	1	2	1	3	1	2	2	2	2	2	13	9
62	33	1	4	1	4	1	2	4	0	0	1	3	1	3	3	4	4	0	4	0	2	0	2	1	3	3	0	0	1	0	4	28	10	5	43	3	1	1	2	3	3	2	2	3	2	2	1	15	10
298	33	1	2	6	4	3	4	3	1	4	2	3	2	2	2	4	2	2	3	0	3	1	1	1	4	1	1	2	2	0	3	31	15	9	55	3	2	2	4	4	4	1	3	2	3	2	1	21	10
193	34	1	4	1	4	0	3	1	0	1	0	4	0	3	1	4	1	1	3	0	2	0	1	1	2	3	2	0	4	0	1	25	6	4	35	3	1	1	3	3	5	1	3	2	3	1	1	20	7
246	34	2	3	6	1	1	3	4	0	3	1	3	3	3	2	4	0	1	1	0	3	0	0	1	1	3	1	1	2	1	1	20	7	10	37	4	1	2	2	3	5	3	3	3	3	2	1	20	12
201	34	1	4	6	0	0	3	4	0	2	1	3	3	3	0	4	0	4	1	0	1	0	2	1	4	2	0	1	2	0	1	14	11	11	36	4	1	2	3	2	4	3	2	3	2	2	1	17	12
276	35	2	4	1	3	3	3	0	0	1	2	1	0	1	0	4	0	0	3	0	1	0	3	1	4	1	1	2	3	0	2	18	15	1	34	4	1	1	3	3	4	3	3	3	3	5	3	20	16
178	35	1	2	1	1	0	2	4	1	3	3	4	1	3	4	4	3	3	3	0	2	0	2	1	3	4	1	2	4	0	4	31	14	9	54	4	2	1	2	3	4	5	3	3	3	2	2	19	15
196	35	1	4	5	1	3	4	3	1	3	1	0	0	3	1	4	1	4	4	0	1	0	2	0	4	1	0	0	1	0	3	19	14	7	40	4	1	2	4	3	5	2	3	1	3	3	1	22	10
153	36	1	2	1	1	1	2	4	3	3	4	4	3	0	1	4	3	1	4	0	3	1	4	3	4	2	2	1	3	1	3	30	17	12	59	2	1	1	2	3	4	3	3	3	3	3	2	17	13
165	36	2	4	1	0	1	0	4	0	0	4	3	0	1	0	4	0	0	1	0	1	2	3	0	3	0	0	1	0	0	0	5	13	6	24	2	1	1	2	2	3	5	2	3	3	2	1	14	13
281	37	1	4	1	2	3	4	4	4	1	4	2	3	4	3	4	4	2	0	0	3	1	4	2	4	4	2	2	1	0	1	23	25	12	60	4	1	1	3	2	5	3	3	4	3	4	3	20	16
168	37	1	3	6	1	2	1	1	3	1	3	2	3	4	0	4	1	3	1	0	3	0	4	1	3	4	1	1	1	1	2	14	20	9	43	3	1	1	3	3	4	3	3	2	3	2	3	19	12
197	37	1	4	1	3	2	4	3	0	0	4	3	2	4	2	4	3	4	2	0	3	1	4	2	4	2	0	4	3	0	3	28	22	10	60	3	2	4	4	3	4	5	4	4	3	1	1	21	17
310	38		3	3	4	0	0	0	0	0	2	3	1	1	0	0	1	0	0	0	1	0	1	0	2	2	0	1	4	0	3	16	7	1	24	3	1	1	3	3	3	4	3	2	3	2	1	18	11
139	38	2	4	4	0	4	2	0	0	1	0	0	3	3	0	4	0	0	1	0	1	0	0	0	4	1	0	1	2	0	1	8	12	3	23	2	2	1	2	2	2	2	2	1	1	1	1	11	8
169	38	2	1	5	1	2	4	1	1	3	3	0	1	1	0	4	4	4	2	0	0	3	2	2	3	4	0	0	3	0	3	22	12	9	43	4	1	1	1	3	4	3	2	3	2	2	1	16	11
177	38	2	2	7	2	1	3	4	0	0	1	4	2	2	0	4	0	0	2	0	2	0	0	1	3	3	0	0	1	1	0	15	7	7	29	3	1	1	2	3	3	1	3	4	3	2	1	17	10
187	38	2	2	1	0	1	1	4	0	0	0	0	0	2	0	4	1	0	3	0	3	0	0	2	4	0	2	0	1	0	1	12	7	6	25	2	1	2	2	2	3	1	2	3	3	3	2	14	12
317	39	2	1	2	0	0	2	0	0	3	0	3	0	1	0	4	2	0	3	0	3	0	1	0	3	0	0	0	3	0	2	21	5	0	26	1	1	1	1	2	2	3	2	1	2	1	1	10	8
214	39	1	4	1	1	1	1	3	0	0	3	2	2	3	0	4	0	1	1	0	2	0	1	1	4	1	2	1	1	0	0	9	13	8	30	3	1	1	2	2	4	2	3	4	2	3	1	16	12
268	39	1	4	6	1	3	1	4	0	3	2	4	1	4	1	4	1	1	3	0	1	2	4	0	4	3	1	0	3	1	3	21	17	10	48	4	1	1	3	2	5	3	3	4	2	1	1	19	11
314	39	1	4	1	1	2	1	4	0	1	0	2	2	2	3	4	1	3	2	0	2	0	1	1	3	4	1	1	2	2	4	20	9	12	41	4	1	1	3	3	4	1	3	2	3	1	1	20	7
188	39	2	2	1	0	1	1	4	0	0	0	0	0	3	0	4	1	0	3	0	2	0	0	1	4	1	3	0	1	0	1	10	8	7	25	2	1	2	2	2	3	1	3	3	3	1	1	15	9
198	39	1	1	4	4	4	2	4	0	2	2	2	2	3	0	4	3	1	2	0	2	0	4	1	4	1	0	0	3	0	0	21	17	7	45	4	2	1	4	4	5	3	4	4	4	3	3	25	16
200	39	2	4	1	0	3	3	1	0	3	3	3	0	2	1	4	3	3	3	0	2	1	1	1	3	1	1	0	1	0	0	20	12	6	38	2	1	1	2	3	3	2	2	3	3	1	1	15	9
336	39	1	4	1	1	0	1	4	0	1	1	2	3	3	1	4	0	1	0	0	1	0	1	0	2	3	2	1	1	2	2	10	8	12	30	4	1	2	3	3	3	2	2	2	3	2	1	18	10
337	39	1	4	1	1	0	1	4	0	1	1	2	3	3	1	4	0	1	0	0	1	0	1	0	2	3	2	1	1	2	2	10	8	12	30	4	1	2	3	3	3	2	2	2	3	2	1	18	10
295	40	1	4	5	4	0	3	1	0	1	4	3	1	4	3	4	3	1	3	0	2	1	4	3	4	3	1	4	4	1	3	32	20	6	58	4	1	2	4	4	3	2	3	2	4	1	3	22	11
274	40		3	1	2	2	3	1	3	3	3	2	1	3	2	3	1	3	3	0	2	0	3	1	4	3	2	3	2	0	2	23	21	7	51	4	1	1	2	2	4	2	2	2	2	2	2	16	10
210	41	1	4	1	0	1	3	1	1	3	1	2	1	4	1	4	1	1	3	0	3	0	3	2	4	4	2	1	4	1	2	24	15	6	45	3	2	1	2	4	4	3	3	3	3	2	2	19	13
307	41	2	4	1	1	0	0	4	1	4	4	4	2	4	3	4	4	4	3	0	2	0	4	2	4	3	0	2	3	0	3	29	19	10	58	4	3	3	3	4	4	3	3	4	3	3	3	21	19
181	42	2	1	1	0	0	2.45	0	0	0	0	4	0	0	0	0	0	0	0	0	0	0	0	0	0	2	0	0	0	0	0	6.45	0	0	6.45	1	1	1	1	1	1	4	1	1	3	1	1	8	9
304	42	1	4	1	1	4	4	1	0	1	1	3	2	4	3	4	2	3	2	0	2	0	3	2	4	3	3	2	1	0	4	25	18	9	52	5	1	1	3	4	5	2	3	2	2	1	1	22	8
192	43	2	4	1	1	0	3	1	0	1	1	2	0	1	0	4	4	0	1	0	1	1	1	2	2	2	1	0	1	1	0	16	5	4	25	2	1	2	2	2	3	2	2	3	2	1	1	13	10
56	43	1	1	1	1	4	4	4	0	1	3	3	3	4	1	4	4	4	3	0	4	3	4	0	4	4	0	4	2	1	2	25	23	15	63	5	3	3	3	3	4	4	2	2	4	1	3	21	16
158	43	2	4	5	3	0	1	2	0	2	2	3	1	3	1	4	3	1	4	0	2	3	3	0	2	2	1	0	3	0	1	23	10	8	41	4	1	1	1	3	3	3	2	2	3	2	4	16	13
207	43	1	4	1	4	1	1	3	0	1	0	3	0	3	0	4	1	0	1	0	2	0	2	0	3	2	1	0	1	0	1	15	9	4	28	4	1	1	2	3	3	2	2	3	3	2	1	17	10
287	43	2	4	1	0	4	0	3	0	0	0	0	0	0	0	4	0	0	1	0	1	0	0	0	1	2	0	0	1	0	1	4	5	3	12	3	1	1	2	1	1	1	2	2	2	1	1	11	7
332	43	2	1	1	0	3	2	1	0	3	4	4	0	4	0	4	2	4	2	0	4	2	2	3	4	2	2	2	2	1	2	24	19	10	53	4	2	2	4	4	5	4	3	3	3	4	1	23	16
308	44	2	2	6	4	2	4	4	0	4	4	1	1	2	1	4	3	4	3	0	2	1	0	2	3	3	1	4	3	1	1	28	15	12	55	4	1	1	3	3	5	2	3	1	3	1	1	21	7
182	44	1	3	1	4	2	4	0	0	2	0	1	3	1	2	0	1	0	3	0	4	0	2	1	3	3	2	0	3	2	1	26	8	7	41	4	1	1	3	3	4	1	3	2	3	1	1	20	7
154	45	1	4	7	0	0	3	0	0	0	0	4	0	0	0	0	0	0	0	0	0	0	0	0	0	2	0	0	0	0	0	7	0	0	7	1	1	1	1	1	1	4	1	1	3	1	1	8	9
175	45	1	2	1	1	1	2	4	3	3	4	4	3	0	1	4	3	1	4	0	3	1	4	3	4	2	2	1	3	1	3	30	17	12	59	2	1	1	2	3	4	3	3	3	3	3	2	17	13
316	45	1	3	5	0	0	0	1	0	2	0	2	2	3	0	4	3	2	1	0	0	0	0	0	2	0	0	0	3	0	2	13	5	5	23	1	2	1	2	2	3	1	2	3	2	1	1	12	9
195	46	2	4	1	0	4	3	1	0	1	3	2	0	0	0	4	3	4	3	0	2	1	1	0	2	3	2	0	3	0	1	18	10	8	36	4	1	1	2	2	4	4	2	3	3	1	1	17	11
206	46	1	4	1	4	3	3	0	0	1	1	3	0	1	1	4	1	0	4	0	2	1	2	1	4	2	2	1	3	0	4	27	12	3	42	4	1	3	5	3	4	5	2	1	2	3	1	20	14
204	48	1	4	7	1	3	4	3	1	4	2	4	1	4	3	4	0	1	4	0	4	0	0	1	4	3	4	0	4	0	4	33	14	9	56	4	1	1	3	2	4	1	2	1	4	2	1	19	7
155	48	2	2	1	4	2	4	0	0	2	0	1	3	1	2	0	1	0	3	0	4	0	2	1	3	3	2	0	3	2	1	26	8	7	41	4	1	1	3	3	4	1	3	2	3	1	1	20	7
205	48	1	4	1	0	1	3	0	0	1	0	3	1	2	1	4	0	0	2	0	1	0	2	0	2	3	1	0	2	0	2	15	7	2	24	3	1	1	3	2	3	3	2	2	2	1	1	15	9
323	48		4	7	3	4	4	3	1	3	3	4	1	4	3	4	3	4	4	0	3	0	0	2	4	3	3	0	4	0	4	37	16	11	64	5	1	1	3	3	5	1	2	1	3	1	1	21	6
272	49	1	2	1	4	1	0	4	2	3	3	3	3	0	3	4	4	4	2	0	2	1	2	3	4	3	2	3	3	1	0	27	15	15	57	3	2	4	3	4	4	4	4	4	3	3	3	21	20
162	49	1	2	1	1	3	2	1	1	4	2	1	2	3	1	4	0	2	0	2	0	0	1	3	3	1	1	2	1	1	1	14	15	7	36	3	1	1	2	3	2	1	2	1	3	2	2	15	8
167	49	2	1	1	1	1	3	4	0	3	1	3	2	4	0	4	4	3	3	0	2	1	0	1	4	2	1	1	1	0	0	21	11	11	43	4	2	1	3	3	4	2	3	3	3	2	1	20	11
190	50	1	4	1	4	0	1	0	1	1	1	1	1	2	4	4	1	3	2	0	2	0	3	1	1	3	1	0	3	0	3	23	8	5	36	4	1	1	2	2	4	3	2	2	3	2	2	17	11
176	50	1	2	1	1	4	4	4	0	1	0	3	1	4	4	4	3	3	4	0	4	1	2	1	4	4	3	2	4	0	2	31	16	12	59	4	3	3	2	4	5	3	2	2	3	2	2	20	15
286	50	1	4	1	0	3	0	1	0	3	0	3	0	0	0	4	1	1	2	0	2	0	1	1	3	2	1	0	1	0	2	15	7	3	25	4	1	1	3	3	4	1	3	2	3	1	1	20	7
302	50	1	4	6	0	1	0	4	0	4	4	4	0	4	3	4	0	0	2	0	3	0	1	4	4	3	2	0	2	0	4	26	14	6	46	4	1	1	2	3	3	1	2	2	3	1	1	17	7
140	51	1	4	7	3	2	3	3	0	1	1	3	2	2	1	3	2	2	2	0	0	0	1	1	2	3	1	0	1	0	1	18	8	8	34	3	2	1	3	2	3	1	2	1	3	1	2	16	8
313	51		4	1	1	1	3	1	1	3	1	3	1	3	3	2	1	3	1	0	1	0	3	0	4	2	1	0	0	0	0	16	13	6	35	3	1	2	2	2	4	2	3	3	2	2	3	16	13
57	51		2	1	0	3	2	0	0	1	0	1	1	1	0	0	3	1	2	0	4	0	4	1	3	2	2	2	4	1	4	22	13	5	40	4	1	3	3	3	3	2	2	2	5	4	3	20	15
160	51	1	2	1	3	3	4	4	0	2	0	3	0	1	0	4	1	0	3	0	1	0	0	1	3	2	1	0	0	0	1	19	7	5	31	3	1	1	3	3	4	2	2	1	3	1	1	18	7
191	51	1	2	5	0	0	1	0	3	1	3	1	1	4	1	4	0	1	3	0	2	0	2	1	4	0	1	1	1	0	2	13	17	3	33	4	3.23	3	3	2	3	3	2	2	2	2	4	16	17.23
309	51	1	4	1	4	0	3	0	0	0	4	3	3	1	2	4	4	4	3	0	1	1	2	0	3	3	3	1	1	0	3	24	11	11	46	4	1	2	2	2	2	3	3	2	3	2	2	16	12
305	52	1	3	5	1	4	4	1	0	0	3	2	0	3	0	4	3	1	2	0	2	0	2	2	4	2	3	2	1	0	4	21	18	5	44	5	1	1	2	2	1	1	1	3	4	4	1	15	11
202	53	2	4	1	1	4	4	3	0	0	1	4	1	0	1	4	4	0	1	0	1	0	4	0	3	1	1	0	3	0	0	19	12	5	36	3	2	3	3	3	4	4	3	3	3	3	2	19	17
147	54	1	1	1	4	0	0	4	0	4	0	0	0	4	0	0	3	0	0	0	0	0	0	0	0	1	0	1	1	0	1	13	5	4	22	3	1	1	1	2	1	1	1	1	2	1	1	10	6
297	54	1	4	6	1	3	3	3	0	2	1	4	0	1	1	4	2	1	3	0	2	0	2	2	3	3	1	0	2	0	2	24	10	5	39	4	1	1	4	4	4	3	3	2	4	1	2	23	10
329	55	1	2	5	3	3	3	4	2	3	4	4	4	4	3	4	4	3	3	0	3	1	2	3	4	3	3	0	3	1	3	35	19	16	70	2	1	1	4	3	5	4	4	5	4	4	1	22	16
55	56		3	1	4	1	3	0	0	3	1	3	0	2.5	1	2	4	0	2	0	2	0	0	0	3	1	1	0	1	0	2	25	7.5	1	33.5	2	1	1	2	2	1	2	2	1	5	1	1	14	7
186	56	1	1	1	4	4	4	4	0	1	4	2	1	4	2	4	4	2	4	0	4	0	2	0	4	4	2	2	3	0	3	31	20	9	60	2	1	1	3	3	4	4	3	2	3	2	1	18	11
172	57	2	2	5	0	4	0	0	2	2	4	2	2	2	0	4	2	2	0	0	2	2	0	2	1	4	2	4	2	0	1	13	17	8	38	4	1	1	2	1	2	1	2	1	3	1	1	14	6
199	57		4	1	1	0	3	0	0	4	0	1	0	3	0	2	0	1	1	0	1	0	0	1	2	1	0	0	3	0	2	17	5	1	23	2	1	1	2	1	3	1	2	1	2	1	3	12	8
301	57	2	4	1	0	1	1	0	0	2	2	1	1	1	1	4	3	0	1	0	2	1	1	0	1	1	0	0	2	0	1	14	6	2	22	3	2	1	3	2	5	2	3	2	3	2	3	19	12
145	58	1	4	1	2	0	3	0	1	0	4	4	1	1	3	4	1	2	1	0	2	0	4	0	4	1	0	2	3	0	0	19	16	3	38	4	1	1	3	3	2	1	2	3	4	3	4.53	18	13.53
185	58	2	1	1	0	0	0	0	0	0	0	0	0	4	0	4	3	0	0	0	1	0	0	0	1	3	0	0	1	0	0	5	5	0	10	1	1	1	2	3	2	3	2	1	2	1	2	12	9
161	59	2	1	1	4	2	0	4	2	2	2	1	2	4	2	4	4	0	0	0	4	1	4	2	4	4	4	0	4	0	0	23	18	11	52	5	1	1	5	5	5	5	4.97	1	5	1	1	29.97	10
326	59	1	4	1	1	1	3	3	0	0	1	3	1	3	0	4	4	3	1	0	2	0	1	1	4	2	2	0	1	0	0	16	10	9	35	3	1	1	2	1	3	2	2	3	3	1	1	14	9
179	62	1	2	2	2	3	3	4	0	1	3	3	1	3	0	4	3	0	4	0	3	0	2	2	4	4	1	2	3	0	3	27	17	6	50	4	1	1	3	2	3	1	3	2	3	1	1	18	7
273	63	1	1	1	1	1	3	0	0	1	3	3	0	4	1	4	0	3	3	0	3	0	1	0	3	3	1	1	1	0	3	19	13	4	36	3	1	1	3	3	4	3	2	2	2	1	1	17	9
60	63	1	4	1	1	0	3	4	0	1	1	4	4	1	0	4	1	1	0	0	2	1	0	0	0	1	0	0	1	0	1	14	2	10	26	3	1	1	2	2	2	3	2	5	2	2	4.53	13	16.53
63	63	2	4	1	4	0	3	1	0	3	2	1	0	1	0	4	0	2	0	0	0	0	0	0	1	1	3	0	0	0	2	13	4	6	23	5	1	1	2	3	2	1	2	1	3	1	1	17	6
152	63	1	4	2	1	1	3	4	0	3	1	3	2	4	0	4	4	3	3	0	2	1	0	1	4	2	1	1	1	0	0	21	11	11	43	4	2	1	3	3	4	2	3	3	3	2	1	20	11
189	63	1	4	1	1	0	3	4	0	2	1	4	4	0	0	4	1	1	0	0	1	1	0	0	0	2	0	0	2	0	0	14	1	10	25	3	1	1	3	3	4	3	2	5	3	2	1	18	13
312	64		4	2	2	0	4	0	0	0	0	3	3	2	0	2	0	0	2	0	2	1	0	1	3	3	2	0	1	0	0	15	5	6	26	3	2	1	3	3	2	4	2	3	3	2	1	16	13
164	64	2	2	2	1	4	3	1	0	2	3	4	2	1	4	4	3	0	0	0	2	1	1	0	3	2	2	0	2	0	0	21	12	6	39	3	1	2	2	3	4	2	2	3	3	1	1	17	10
171	65	1	1	2	4	2	4	3	0	2	1	2	1	2	2	4	4	2	4	0	3	1	0	0	4	4	2	0	3	0	2	30	9	9	48	5	3.23	3	3	4	4	4	3	3	3	3	3	22	19.23
53	66		4	2	3	0	1	0	0	0	0	0	1	0	0	4	0	1	3	4	1	3	0	0	3	3	0	0	0	0	0	8	3	5	16	1	1	1	2	2	2	1	2	1	2	1	1	11	6
170	68	2	3	2	1	1	2	1	0	2	1	3	3	3	1	3	1	0	2	0	2	0	0	0	3	3	2	1	2	0	1	17	9	6	32	2	2	2	2	2	3	2	2	2	3	3	3	14	14
183	68	2	4	2	1	1	2	1	0	1	1	1	1	3	1	4	1	2	2	2	2	2	2	0	0	1	0	0	2	0	1	14	7	6	27	3	1	2	3	2	2	2	2	3	3	3	3	15	14
58	69	2	3	2	0	0	2	4	0	1	1	0	1	0	1	4	3	0	3	1	3	0	2	2	3	4	4	1	4	3	4	23	7	12	42	5	2	1	4	4	3	1	2	2	3	4	4	21	14
157	69	1	1	2	2	4	0	4	0	3	3	0	1	3	0	4	1	2	2	0	0	2	1	0	1	3	0	0	2	0	1	11	12	9	32	2	1	1	2	2	3	2	2	2	3	3	2	14	11
277	77	1	2	2	4	1	0	1	0	1	2	3	3	4	4	4	3	0	1	0	2	2	2	2	3	1	3	0	4	1	1	25	12	10	47	4	2	1	2	3	5	4	3	3	3	3	2	20	15
[truncated: 175 more columns]
